# Supplementary material for: FAHD1-mediated pyruvate metabolism in hepatocellular carcinoma: Multi-omics and causal genetic evidence
Source: HGG Adv. 2025 Aug 14;6(4):100494. doi: 10.1016/j.xhgg.2025.100494 (PMC12414894; doi:10.1016/j.xhgg.2025.100494)
Supplement: Data S1. Tables S1–S9 [file mmc2.xlsx]

## Sheet: Table S1
Table S1. shRNA and Primer sequences used in this study.
shRNA	sense(5'-3')
shRNA negative control (NC)	CAACAAGATGAAGAGCACCAACTTCAAGAGAGTTGGTGCTCTTCATCTTGTTG
shRNA-FAHD1-1	ACCTTGGAAGAAGGAGATATTCTCGAGAATATCTCCTTCTTCCAAGGTT
shRNA-FAHD1-2	GCAGGACGAGTGCAAGAAGAATTCAAGAGATTCTTCTTGCACTCGTCCTGC
shRNA-FAHD1-3	GGGAGTTGGACCGGTTAAAGATTCAAGAGATCTTTAACCGGTCCAACTCCC
Primer	sense(5'-3')
FAHD1-Fwd	TGTGAGGGTCAGGGATCTTC
FAHD1-Rwd	GGAGGAGTCCAAGAAGAAGG
β-Actin-Fwd	CCTGGCACCCAGCACAAT
β-Actin-Rev	GGGCCGGACTCGTCATAC

## Sheet: Table S2
Table S2. A total of 25 differentially expressed pyruvate metabolism-related genes (DEPRGs) were identified.
symbol	p_val	avg_log2FC	pct.1	pct.2	p_val_adj
MPC2	5.66073e-293	1.8384	0.887	0.318	1.20709e-288
LDHA	1.08964e-93	1.06158	0.883	0.586	2.32354e-89
VDAC1	3.01924e-93	0.736555	0.792	0.41	6.43823e-89
GPT	3.68441e-91	0.18888	0.174	0.009	7.85663e-87
PC	7.07891e-81	0.205706	0.155	0.008	1.50951e-76
GSTZ1	4.9323e-75	0.28411	0.262	0.048	1.05176e-70
DLD	2.95424e-67	0.353121	0.413	0.131	6.29962e-63
PDHA1	5.91804e-65	0.394972	0.398	0.128	1.26196e-60
ME1	1.87778e-56	0.216504	0.129	0.011	4.00417e-52
PDK2	7.64684e-50	0.288114	0.289	0.087	1.63061e-45
GLO1	1.73357e-44	0.364708	0.517	0.238	3.69667e-40
HAGH	1.97529e-44	0.37854	0.43	0.192	4.2121e-40
GID8	1.20298e-42	0.268929	0.365	0.141	2.56524e-38
PGAM5	6.33454e-36	0.113819	0.112	0.017	1.35078e-31
RMND5A	5.28726e-27	0.118223	0.216	0.078	1.12746e-22
WDR26	7.73657e-27	0.171913	0.296	0.13	1.64975e-22
PDHB	3.6739e-25	0.179966	0.382	0.189	7.83422e-21
MPC1	1.04559e-24	0.221591	0.435	0.235	2.22961e-20
RMND5B	1.32101e-23	0.0746146	0.189	0.069	2.81691e-19
PDK4	4.2094e-22	0.477935	0.361	0.203	8.97613e-18
DLAT	8.10629e-19	0.110254	0.141	0.051	1.72858e-14
MKLN1	2.21557e-12	0.00911514	0.274	0.152	4.72449e-08
FAHD1	4.75848e-12	0.0344852	0.149	0.069	1.0147e-07
PDK1	1.17693e-11	0.162051	0.184	0.099	2.50969e-07
PKM	2.1789e-06	0.41484	0.521	0.458	0.0464629

## Sheet: Table S3
Table S3. Summary-data-based Mendelian Randomization(SMR) analysis.
probeID	ProbeChr	Gene	Probe_bp	topSNP	topSNP_chr	topSNP_bp	A1	A2	Freq	b_GWAS	se_GWAS	p_GWAS	b_eQTL	se_eQTL	p_eQTL	b_SMR	se_SMR	p_SMR	p_HEIDI	nsnp_HEIDI
ENSG00000180185	16	FAHD1	1876968	rs10468430	16	1884724	G	A	0.180915	0.152455	0.0648091	0.0186543	1.17624	0.0826751	6.21e-46	0.129612	0.0558466	0.0202944	0.836683	20

## Sheet: Table S4
Table S4. 235 marker genes were screened using Findmarks.
id.symbol	p_val	avg_log2FC	pct.1	pct.2	p_val_adj
FAHD1	0	1.15846	1	0	0
LDHB	6.21954e-26	0.577594	0.294	0.085	1.32625e-21
ALDH3A2	6.50218e-25	0.370444	0.528	0.23	1.38652e-20
UGT2B7	2.40701e-22	0.270672	0.476	0.194	5.13272e-18
ACOT13	1.1843e-21	0.311642	0.57	0.261	2.52541e-17
OSGIN1	1.37078e-20	0.327508	0.411	0.169	2.92305e-16
ILF2	1.09181e-19	0.267356	0.683	0.354	2.32818e-15
C1S	1.58641e-19	0.652348	0.634	0.367	3.38286e-15
CBR1	1.73048e-19	0.588093	0.654	0.362	3.69007e-15
C4BPA	2.25478e-19	0.734709	0.495	0.252	4.8081e-15
VCP	3.49017e-19	0.258997	0.667	0.342	7.44245e-15
CYP27A1	4.41463e-19	0.336854	0.385	0.158	9.41375e-15
EPHX1	4.47608e-19	0.809703	0.657	0.368	9.54479e-15
BTG2	4.72848e-19	0.297747	0.414	0.173	1.0083e-14
NFE2L2	8.85894e-19	0.339333	0.654	0.344	1.88908e-14
COA6	1.03054e-18	0.27077	0.628	0.324	2.19752e-14
ALDH3A1	1.05827e-18	0.910125	0.165	0.038	2.25666e-14
AKR1C1	1.47e-18	0.667956	0.57	0.298	3.13462e-14
GTF3C5	1.77726e-18	0.301355	0.291	0.104	3.78982e-14
GLRX	2.14194e-18	0.425553	0.518	0.25	4.56746e-14
AKR1B10	5.72158e-18	0.872809	0.314	0.121	1.22007e-13
HGD	8.36438e-18	0.25395	0.476	0.223	1.78362e-13
ALDH1A1	1.09907e-17	0.724755	0.553	0.297	2.34366e-13
CTNNBL1	1.40818e-17	0.25937	0.392	0.165	3.0028e-13
MAGED2	3.50543e-17	0.253324	0.511	0.24	7.47499e-13
KYNU	1.18502e-16	0.390424	0.401	0.181	2.52694e-12
MTRNR2L8	1.79652e-16	0.627775	0.638	0.387	3.83089e-12
UGT2B4	2.05879e-16	0.548586	0.472	0.238	4.39017e-12
TALDO1	2.52353e-16	0.472515	0.777	0.516	5.38117e-12
PSMA5	3.2121e-16	0.296221	0.68	0.383	6.84948e-12
CCT8	5.93695e-16	0.250721	0.686	0.381	1.266e-11
ECI2	7.41998e-16	0.25147	0.521	0.259	1.58224e-11
AIG1	1.11556e-15	0.316109	0.683	0.387	2.37882e-11
PLPP1	1.35743e-15	0.265876	0.447	0.212	2.89457e-11
HSPA8	1.76807e-15	0.390429	0.903	0.702	3.77024e-11
AADAC	1.88234e-15	0.550983	0.492	0.258	4.0139e-11
CES2	2.09114e-15	0.385498	0.469	0.232	4.45914e-11
AKR1C3	2.28078e-15	0.684449	0.741	0.488	4.86353e-11
MTRNR2L10	2.48852e-15	0.573177	0.518	0.277	5.30653e-11
CCT3	3.02246e-15	0.44127	0.812	0.58	6.4451e-11
DECR1	3.52556e-15	0.319565	0.657	0.376	7.51791e-11
CFI	5.12768e-15	0.388235	0.583	0.326	1.09343e-10
CTSH	5.60751e-15	0.495208	0.699	0.415	1.19575e-10
HIST1H2AC	8.22588e-15	0.280818	0.631	0.357	1.75409e-10
CORO1B	1.17202e-14	0.258002	0.667	0.37	2.49922e-10
TIMM17A	1.65349e-14	0.334809	0.605	0.348	3.5259e-10
MRPL13	1.92742e-14	0.275009	0.628	0.358	4.11003e-10
HIST1H1C	2.21531e-14	0.431405	0.66	0.398	4.72393e-10
VIM	2.40733e-14	0.875864	0.476	0.262	5.13338e-10
NUDT5	6.30829e-14	0.3146	0.628	0.368	1.34518e-09
HRSP12	7.29058e-14	0.262902	0.518	0.274	1.55464e-09
PRDX6	8.02034e-14	0.471068	0.893	0.684	1.71026e-09
HERPUD1	1.02694e-13	0.325724	0.741	0.487	2.18985e-09
ANG	1.02978e-13	0.450603	0.634	0.372	2.1959e-09
ACAA1	1.37624e-13	0.301168	0.566	0.316	2.9347e-09
CYP2E1	1.64077e-13	1.31343	0.107	0.023	3.49877e-09
IFI16	1.79536e-13	0.319714	0.401	0.193	3.82842e-09
UBB	2.26417e-13	0.428455	0.948	0.85	4.82812e-09
PSMA3	2.43993e-13	0.269952	0.667	0.405	5.2029e-09
ADH1C	2.45932e-13	0.407815	0.304	0.133	5.24426e-09
ITIH2	2.46402e-13	0.51931	0.492	0.277	5.25428e-09
TM4SF5	2.59702e-13	0.259435	0.518	0.279	5.53788e-09
MYL9	2.6336e-13	0.327306	0.333	0.15	5.61588e-09
REG3A	3.74098e-13	1.15112	0.1	0.02	7.97726e-09
RP11-397G17.1	5.18398e-13	0.27736	0.246	0.097	1.10543e-08
FMO5	5.71005e-13	0.299507	0.324	0.146	1.21761e-08
LINC00844	6.09658e-13	0.311373	0.249	0.101	1.30003e-08
LGALS4	1.48737e-12	0.652316	0.65	0.447	3.17167e-08
AKR1B1	1.48972e-12	1.37863	0.385	0.195	3.17669e-08
GSTA2	1.57523e-12	0.540579	0.252	0.105	3.35903e-08
CFH	1.60014e-12	0.454566	0.709	0.505	3.41214e-08
GCSH	1.73141e-12	0.265547	0.644	0.39	3.69206e-08
HSPA5	1.98535e-12	0.432103	0.819	0.58	4.23357e-08
ATP5F1	2.47515e-12	0.257171	0.761	0.473	5.27802e-08
AKR1C4	2.73883e-12	0.2761	0.314	0.146	5.84027e-08
TKT	3.18539e-12	0.327729	0.647	0.412	6.79252e-08
SERPINH1	4.35403e-12	0.32557	0.566	0.322	9.28453e-08
FGG	4.49692e-12	0.643772	0.644	0.452	9.58923e-08
DNAJA1	8.72663e-12	0.315396	0.799	0.555	1.86087e-07
GPX2	8.85576e-12	0.778644	0.663	0.501	1.8884e-07
FGA	9.08269e-12	0.634733	0.67	0.461	1.93679e-07
GDI2	1.03471e-11	0.288011	0.754	0.513	2.20642e-07
IER3	1.08672e-11	0.337666	0.699	0.455	2.31732e-07
HPD	1.11218e-11	0.822962	0.298	0.143	2.37162e-07
CCL16	1.28004e-11	0.277934	0.22	0.09	2.72957e-07
PTGR1	1.63194e-11	0.292008	0.537	0.32	3.47995e-07
GLUL	1.64791e-11	1.08072	0.631	0.4	3.51401e-07
SPON2	1.71496e-11	0.285102	0.476	0.266	3.65698e-07
SSBP1	1.89583e-11	0.250873	0.822	0.564	4.04268e-07
AKR1C2	1.97316e-11	0.391191	0.398	0.212	4.20756e-07
SPARCL1	2.87076e-11	0.392146	0.152	0.051	6.12162e-07
PON1	3.57485e-11	0.344905	0.33	0.167	7.62301e-07
HLA-E	3.75639e-11	0.317145	0.799	0.539	8.01012e-07
RPN2	3.81421e-11	0.263887	0.78	0.523	8.13343e-07
PLG	3.93052e-11	0.474055	0.294	0.143	8.38143e-07
GSTA1	4.97397e-11	0.629956	0.346	0.178	1.06065e-06
ADH1B	7.53372e-11	0.446707	0.282	0.133	1.60649e-06
C1QTNF3	1.01455e-10	0.267825	0.113	0.031	2.16342e-06
CES1	1.08361e-10	1.14609	0.511	0.348	2.3107e-06
ZFP36	1.09064e-10	0.366198	0.647	0.421	2.32568e-06
CYR61	1.23726e-10	0.4395	0.489	0.286	2.63834e-06
HPR	1.28872e-10	0.528009	0.265	0.126	2.74807e-06
SERPINA6	1.32535e-10	0.374532	0.54	0.329	2.82617e-06
ADI1	1.46702e-10	0.293701	0.764	0.544	3.12827e-06
UFC1	1.48909e-10	0.268776	0.79	0.543	3.17535e-06
PSMD4	1.51553e-10	0.287971	0.777	0.552	3.23172e-06
GHITM	1.67735e-10	0.267857	0.793	0.541	3.57679e-06
A2M	1.81562e-10	0.498615	0.359	0.193	3.87164e-06
PDIA3	2.13986e-10	0.368603	0.819	0.633	4.56303e-06
ANGPTL3	3.53971e-10	0.400782	0.311	0.153	7.54807e-06
MASP2	4.0599e-10	0.306984	0.282	0.137	8.65732e-06
BLVRB	4.14602e-10	0.304676	0.861	0.68	8.84098e-06
ATP5C1	4.81214e-10	0.358099	0.793	0.607	1.02614e-05
ID3	5.82228e-10	0.279279	0.201	0.083	1.24154e-05
BAAT	7.16616e-10	0.422178	0.466	0.27	1.52811e-05
TMEM27	7.17599e-10	0.306268	0.149	0.052	1.53021e-05
PCSK1N	9.00828e-10	0.652033	0.246	0.117	1.92093e-05
LBP	1.16534e-09	0.486313	0.495	0.305	2.48497e-05
GSTO1	1.19967e-09	0.355177	0.754	0.533	2.55817e-05
HSD17B6	1.33373e-09	0.456969	0.307	0.159	2.84406e-05
TXNRD1	1.39073e-09	0.277649	0.521	0.318	2.9656e-05
UGP2	1.58078e-09	0.295038	0.693	0.48	3.37085e-05
C1R	2.263e-09	0.327422	0.579	0.381	4.82562e-05
CLU	2.45845e-09	0.417068	0.883	0.725	5.24239e-05
CPB2	2.94081e-09	0.36127	0.489	0.309	6.27098e-05
PRDX1	3.17018e-09	0.391437	0.935	0.822	6.76009e-05
PAH	3.38059e-09	0.287098	0.434	0.253	7.20876e-05
HSPD1	4.77584e-09	0.266646	0.864	0.696	0.00010184
HSP90AB1	4.78305e-09	0.305903	0.951	0.884	0.000101994
C8G	5.18177e-09	0.315688	0.66	0.443	0.000110496
ALDH2	5.80355e-09	0.252456	0.628	0.411	0.000123755
LMNA	7.20296e-09	0.36642	0.893	0.717	0.000153596
CTSS	7.71433e-09	0.369406	0.346	0.187	0.0001645
ACSM2B	9.24906e-09	0.300819	0.275	0.137	0.000197227
GADD45B	1.51004e-08	0.269775	0.663	0.447	0.000322001
FABP1	1.6073e-08	0.450263	0.359	0.2	0.00034274
UQCRB	2.00516e-08	0.265145	0.89	0.707	0.00042758
MGST1	2.33406e-08	0.495374	0.874	0.74	0.000497715
SULT2A1	2.8918e-08	0.327105	0.269	0.143	0.000616647
ECH1	3.37751e-08	0.268897	0.796	0.591	0.00072022
FGB	3.59514e-08	0.519177	0.602	0.44	0.000766629
LY96	3.95635e-08	0.254597	0.346	0.195	0.000843653
NPM1	5.51233e-08	0.275761	0.935	0.824	0.00117545
TGFBI	6.2374e-08	0.282694	0.372	0.214	0.00133006
CFHR1	6.68989e-08	0.854377	0.372	0.229	0.00142655
AQP9	7.40789e-08	0.365492	0.239	0.127	0.00157966
HSP90B1	7.48214e-08	0.264716	0.909	0.79	0.00159549
TAGLN	7.61718e-08	0.71822	0.172	0.074	0.00162429
H3F3A	8.01034e-08	0.286432	0.964	0.92	0.00170813
AGT	8.60492e-08	0.322678	0.738	0.575	0.00183491
HULC	9.12338e-08	0.842964	0.353	0.224	0.00194547
SERPINC1	1.05301e-07	0.59279	0.314	0.177	0.00224544
ATF3	1.07591e-07	0.285521	0.602	0.404	0.00229427
PEBP1	1.14325e-07	0.366237	0.896	0.731	0.00243787
PSMB1	1.2104e-07	0.269006	0.812	0.611	0.00258105
JUNB	1.38823e-07	0.326114	0.854	0.658	0.00296026
HSPE1	1.55182e-07	0.27353	0.958	0.848	0.00330911
ARPC5	2.34794e-07	0.260579	0.848	0.665	0.00500675
TUBB	2.84746e-07	0.254826	0.819	0.643	0.00607193
GGH	3.31122e-07	0.833612	0.45	0.282	0.00706085
NFKBIA	3.44947e-07	0.302228	0.667	0.465	0.00735565
LGALS2	4.1903e-07	0.445162	0.117	0.045	0.0089354
ARHGAP29	4.5967e-07	0.309433	0.469	0.302	0.00980201
CCL2	5.14754e-07	0.357106	0.136	0.057	0.0109766
A1BG	5.1766e-07	0.275632	0.356	0.21	0.0110386
NQO1	5.32832e-07	0.43521	0.547	0.391	0.0113621
HP	5.99479e-07	0.71078	0.362	0.226	0.0127833
HSPA1A	6.37705e-07	0.296585	0.887	0.69	0.0135984
HLA-C	7.60647e-07	0.365361	0.932	0.867	0.01622
ID2	8.24187e-07	0.293555	0.78	0.61	0.017575
ASGR1	1.5928e-06	0.365411	0.518	0.361	0.0339649
HSPA6	1.93531e-06	0.567909	0.362	0.226	0.0412686
TUBA1A	2.09615e-06	0.326452	0.265	0.153	0.0446984
TMEM176B	2.1455e-06	0.360147	0.657	0.512	0.0457506
CP	2.59271e-06	0.500258	0.557	0.384	0.0552869
SOD1	3.32881e-06	0.266394	0.9	0.8	0.0709835
FN1	3.73522e-06	0.311352	0.628	0.475	0.0796498
TIMP1	3.99537e-06	0.75015	0.793	0.679	0.0851972
SPP1	4.13363e-06	0.680278	0.589	0.494	0.0881456
ECHS1	4.50966e-06	0.39932	0.764	0.602	0.0961639
IGFBP1	4.67466e-06	0.472045	0.385	0.248	0.0996825
SNCG	4.9483e-06	0.27204	0.356	0.225	0.105518
KRT23	5.0098e-06	0.274685	0.149	0.07	0.106829
APOH	6.90325e-06	0.478972	0.547	0.398	0.147205
HLA-A	8.41195e-06	0.449823	0.977	0.917	0.179376
ANXA5	1.04322e-05	0.252836	0.673	0.503	0.222457
TFPI	1.27602e-05	0.380508	0.725	0.537	0.272099
SUCNR1	1.45125e-05	0.256267	0.113	0.049	0.309465
VTN	1.47312e-05	0.373059	0.741	0.61	0.314129
CALD1	1.63181e-05	0.280298	0.751	0.576	0.347967
RBP1	1.76759e-05	0.457944	0.482	0.346	0.37692
HPX	2.36524e-05	0.410528	0.392	0.271	0.504364
CXCL2	2.94734e-05	0.323955	0.544	0.394	0.628492
SOD2	2.95182e-05	0.388012	0.731	0.566	0.629446
MMP7	3.92809e-05	0.947796	0.35	0.232	0.837625
SERPINF1	6.47763e-05	0.360308	0.511	0.387	1
APCS	6.96957e-05	0.569148	0.463	0.362	1
ALB	7.28302e-05	0.324303	0.777	0.67	1
HLA-B	8.63065e-05	0.363054	0.942	0.843	1
GC	0.000104152	0.3005	0.663	0.51	1
ID1	0.000116463	0.373137	0.476	0.338	1
ANXA2	0.000173103	0.343417	0.906	0.836	1
CYBA	0.000364173	0.396236	0.673	0.579	1
AMBP	0.000383637	0.265903	0.66	0.531	1
ALDOB	0.000387892	0.494304	0.262	0.175	1
TTR	0.000456645	0.444224	0.508	0.402	1
NNMT	0.000749819	0.355801	0.456	0.353	1
PI3	0.000978356	0.326854	0.172	0.105	1
TXN	0.00132488	0.347813	0.916	0.822	1
KNG1	0.00161654	0.278129	0.388	0.294	1
DEFB1	0.00175776	0.368793	0.786	0.69	1
CYP2A6	0.00179421	0.442406	0.181	0.115	1
CYP2D6	0.00327533	0.257251	0.239	0.169	1
CXCL8	0.00429837	0.479167	0.421	0.327	1
SLC22A1	0.00476481	0.281556	0.191	0.132	1
SERPINA1	0.00516675	0.330357	0.929	0.837	1
IFI6	0.00667108	0.485083	0.476	0.364	1
SDS	0.00763712	0.353776	0.21	0.15	1
CYP2A7	0.00807246	0.359589	0.168	0.113	1
SPINT2	0.0081191	0.260629	0.544	0.459	1
KRT8	0.00951679	0.333456	0.955	0.892	1
ACTG1	0.0133824	0.35274	0.932	0.883	1
CA9	0.0145453	0.272887	0.285	0.21	1
RBP4	0.015385	0.502405	0.485	0.431	1
TM4SF4	0.0169068	0.451101	0.793	0.754	1
SEPP1	0.0202542	0.251095	0.699	0.607	1
PRAP1	0.0247697	0.85245	0.576	0.508	1
CXCL6	0.0589203	0.262035	0.259	0.21	1
TMSB4X	0.185222	0.263359	0.977	0.975	1
CRP	0.233629	0.384983	0.294	0.351	1
SLPI	0.452283	0.332994	0.715	0.707	1
HBB	0.511677	0.920527	0.472	0.458	1
CD24	0.703095	0.269425	0.725	0.692	1
CCL20	0.86648	0.298833	0.55	0.551	1
IFI27	0.938985	0.293512	0.586	0.573	1

## Sheet: Table S5
Table S5. 90 genes were screened using Univariate Cox regression analysis.
id.symbol	HR	HR.95L	HR.95H	pvalue
MASP2	0.89422	0.828102	0.965617	0.00433489
CYP2D6	0.919699	0.847839	0.997649	0.0437302
PON1	0.869262	0.812015	0.930546	5.55582e-05
GC	0.910455	0.832262	0.995994	0.0406017
ITIH2	0.902954	0.826767	0.986161	0.0232187
HSPA5	1.31472	1.0405	1.66119	0.0218687
AKR1B10	1.08018	1.0256	1.13766	0.00354869
HSPE1	1.45937	1.12892	1.88654	0.00390571
HPX	0.880079	0.818326	0.946492	0.000578461
FGB	0.922762	0.857437	0.993063	0.0318898
SPARCL1	0.901973	0.813935	0.999534	0.0489693
TTR	0.929586	0.86633	0.997461	0.0422874
HSP90AB1	1.40455	1.12555	1.75271	0.00264038
CCT8	1.64157	1.23895	2.17503	0.00055562
MMP7	1.1018	1.02613	1.18305	0.00757237
ALDH2	0.715951	0.602185	0.851211	0.00015398
ARPC5	1.58575	1.21263	2.07368	0.000755813
ACSM2B	0.909966	0.830754	0.996731	0.0423131
BAAT	0.889704	0.811325	0.975656	0.0130012
LMNA	1.35424	1.0804	1.69749	0.0085173
ACTG1	1.46285	1.17121	1.82711	0.000799434
ADH1B	0.891277	0.833262	0.953331	0.000803243
KYNU	1.17842	1.00537	1.38125	0.0427553
RBP4	0.867202	0.796176	0.944563	0.00108272
CORO1B	1.36459	1.04163	1.7877	0.0240752
AQP9	0.916773	0.860725	0.976472	0.00694034
AMBP	0.899115	0.825318	0.979511	0.0149438
ALDOB	0.922342	0.866207	0.982114	0.0116256
HSPA6	1.20543	1.07398	1.35296	0.0015163
SPP1	1.13024	1.0734	1.19009	3.31495e-06
ANXA2	1.3198	1.13181	1.53903	0.000401355
HRSP12	0.855219	0.749801	0.975459	0.0197972
CA9	1.11563	1.04849	1.18706	0.000550102
ADI1	0.772246	0.637623	0.935293	0.00818302
ECHS1	0.750169	0.592774	0.949356	0.0167329
PRDX1	1.73826	1.37424	2.19869	3.9964e-06
ILF2	1.60611	1.27209	2.02785	6.8053e-05
CPB2	0.871958	0.797031	0.953929	0.0028002
CCL20	1.11024	1.03228	1.19409	0.00487587
APCS	0.928599	0.86582	0.995929	0.0380616
ATP5C1	1.49063	1.11995	1.984	0.00620907
HPD	0.940754	0.89016	0.994223	0.030357
PAH	0.898091	0.82307	0.97995	0.0157335
HSD17B6	0.906384	0.844282	0.973055	0.00664319
NUDT5	1.47881	1.09946	1.98906	0.00968453
UGP2	0.819189	0.674338	0.995155	0.0445491
GDI2	2.0627	1.48487	2.8654	1.57975e-05
C4BPA	0.910394	0.84834	0.976988	0.0091524
FGA	0.90825	0.838621	0.98366	0.0180396
ANG	0.85634	0.769469	0.953018	0.00448749
VCP	1.67127	1.17854	2.37	0.00395475
SULT2A1	0.919098	0.863341	0.978457	0.00824138
HSPD1	1.77677	1.35339	2.33259	3.48689e-05
SSBP1	1.91936	1.37459	2.68004	0.000129275
CD24	1.11551	1.03627	1.20081	0.00364233
MRPL13	1.37592	1.08881	1.73873	0.00752811
UFC1	1.43409	1.11864	1.83851	0.00444811
GTF3C5	1.40866	1.08603	1.82712	0.00982668
CYP27A1	0.844168	0.75515	0.943679	0.00288663
SERPINC1	0.927707	0.87144	0.987606	0.0187418
NPM1	1.60528	1.28787	2.00092	2.54662e-05
AKR1B1	1.14973	1.02052	1.2953	0.021795
TALDO1	1.50865	1.22819	1.85315	8.90355e-05
PSMA3	1.95968	1.37954	2.78379	0.000172357
C1S	0.830964	0.719234	0.960051	0.0119597
SERPINH1	1.20989	1.034	1.4157	0.0174505
TXN	1.29135	1.05837	1.57563	0.0117755
NQO1	1.10089	1.03889	1.16659	0.0011538
HSP90B1	1.3096	1.02313	1.67629	0.032233
TUBB	1.32698	1.093	1.61105	0.00425754
PRDX6	1.52002	1.16101	1.99006	0.00231975
SLC22A1	0.906835	0.855013	0.961798	0.0011247
TKT	1.34149	1.16521	1.54444	4.36841e-05
ANXA5	1.3654	1.17068	1.59251	7.26606e-05
PLG	0.912383	0.84308	0.987383	0.0229067
PSMA5	1.70689	1.27506	2.28497	0.00032719
RPN2	1.64348	1.23901	2.17998	0.000567186
ATP5F1	1.54365	1.1161	2.13498	0.00869535
IER3	1.17573	1.0593	1.30497	0.00234543
KNG1	0.895916	0.832816	0.963796	0.00318197
A1BG	0.863123	0.790737	0.942136	0.000988772
LY96	1.12923	1.01727	1.2535	0.0225199
AKR1C3	1.30733	1.10623	1.54498	0.0016631
CCT3	1.75759	1.38699	2.2272	3.04737e-06
MAGED2	1.35033	1.076	1.6946	0.00953702
ADH1C	0.915868	0.865587	0.96907	0.00228428
HSPA8	1.4902	1.19677	1.85557	0.000363206
H3F3A	1.3391	1.04288	1.71945	0.0220715
TXNRD1	1.35876	1.1765	1.56926	3.02062e-05
PSMD4	1.33068	1.07213	1.65157	0.0095465

## Sheet: Table S6
Table S6. 17 genes were screened using Lasso-Cox regression algorithms.
id.symbol	Coef
PON1	-0.0740212
ITIH2	-0.0266778
SPARCL1	-0.044337
SPP1	0.0289848
PRDX1	0.179321
CCL20	0.0221161
APCS	-0.0316949
GDI2	0.181884
C4BPA	-0.00672244
HSPD1	0.0564235
PSMA3	0.0694952
C1S	-0.0137058
PRDX6	0.246569
ANXA5	0.00892276
ADH1C	-0.00741218
HSPA8	0.0699653
TXNRD1	0.0351103

## Sheet: Table S7
Table S7. List of all correlated drugs Bioactive compounds for HCC treatment.
Rank	Score	Type	ID	Name	Description	Target	MOA
8546	-98.56	cp	BRD-K53414658	tivozanib	VEGFR inhibitor	FLT1, FLT4, KDR, KIT, PDGFRA, PDGFRB	VEGFR inhibitor
8541	-98.27	cp	BRD-K78373679	RO-3306	CDK inhibitor	CDK1	CDK inhibitor
8540	-98.24	cp	BRD-K79090631	CGP-60474	CDK inhibitor	CDK1, CDK2	CDK inhibitor
8536	-98.1	cp	BRD-K23192422	lestaurtinib	FLT3 inhibitor	FLT3, NTRK1, JAK2, NTRK2, NTRK3	FLT3 inhibitor, Growth factor receptor inhibitor, JAK inhibitor
8535	-97.93	cp	BRD-A13122391	triptolide	RNA polymerase inhibitor	CYP2C19, RELA	RNA polymerase inhibitor
8534	-97.85	cp	BRD-K89014967	AS-703026	MEK inhibitor	MAP2K1, MAP2K2	MEK inhibitor
8533	-97.82	cp	BRD-K37194137	III606050	Cytochrome P450 inhibitor		Cytochrome P450 inhibitor
8531	-97.78	cp	BRD-K18787491	U-0126	MEK inhibitor	AKT1, CHEK1, GSK3B, JAK2, LCK, MAP2K1, MAP2K2, MAP2K7, MAPK1, MAPK11, MAPK12, MAPK14, MAPK8, PRKCA, RAF1, ROCK1, RPS6KB1, SGK1	MEK inhibitor
8527	-97.67	cp	BRD-K11927976	ER-27319	Mediator release inhibitor	SYK	Mediator release inhibitor, SYK inhibitor
8525	-97.63	cp	BRD-K04548931	pidorubicine	Topoisomerase inhibitor	TOP2A	Topoisomerase inhibitor

## Sheet: Table S8
Table S8. The FASTA sequence used for FAHD1 protein homology modeling.
>NP_001135870.2 oxaloacetate tautomerase FAHD1, mitochondrial isoform 3 [Homo sapiens]
MAASRPLSRFWEWGKNIVCVGRNYADHVREMRSAVLSEPVLFLKPSTAYAPEGSPILMPAYTRNLHHELE
LGVVMGKRCRAVPEAAAMDYVGGYALCLDMTARDVQDECKKKGLPWTLAKSFTASCPVSAFVPKEKIPDP
HKLKLWLKVNGELRQEGETSSMIFSIPYIISYVSKIITLEEGDIILTGTPKGVGPVKENDEIEAGIHGLP
KVSSATLPVRLQE

## Sheet: Table S9
Table S9.Five FAHD1 model scores were generated using AlphaFold 2.0
2025-02-01 08:26:51,981 reranking models by 'plddt' metric
2025-02-01 08:26:51,982 rank_001_alphafold2_ptm_model_5_seed_000 pLDDT=93 pTM=0.906
2025-02-01 08:26:51,982 rank_002_alphafold2_ptm_model_3_seed_000 pLDDT=92.9 pTM=0.903
2025-02-01 08:26:51,982 rank_003_alphafold2_ptm_model_4_seed_000 pLDDT=92.3 pTM=0.901
2025-02-01 08:26:51,982 rank_004_alphafold2_ptm_model_1_seed_000 pLDDT=92 pTM=0.896
2025-02-01 08:26:51,982 rank_005_alphafold2_ptm_model_2_seed_000 pLDDT=91.1 pTM=0.896
2025-02-01 08:26:53,205 Done
